# Supplementary material for: 4-Fluoro-2-[(E)-2-pyridyliminomethyl]phenol
Source: Acta Crystallogr Sect E Struct Rep Online. 2009 May 14;65(Pt 6):o1282. doi: 10.1107/S1600536809017280 (PMC2969562; doi:10.1107/S1600536809017280)
Supplement: Supplementary file 2 [file e-65-o1282-Isup2.hkl]

# 
# h,k,l, Fc-squared, Fo-squared, sigma(Fo-squared) and status flag 
# 
data_I
_shelx_title '    a in P 21/n' 
_shelx_refln_list_code          4 
_shelx_F_calc_maximum      139.62 
_exptl_crystal_F_000       448.00 
_reflns_d_resolution_high  0.8409 
 
loop_ 
 _symmetry_equiv_pos_as_xyz 
 'x, y, z' 
 '-x+1/2, y+1/2, -z+1/2' 
 '-x, -y, -z' 
 'x-1/2, -y-1/2, z-1/2' 
 
_cell_length_a    13.1635 
_cell_length_b     6.2252 
_cell_length_c    13.8235 
_cell_angle_alpha  90.000 
_cell_angle_beta  113.335 
_cell_angle_gamma  90.000 
 
_shelx_F_squared_multiplier     1.000 
 
loop_ 
 _refln_index_h 
 _refln_index_k 
 _refln_index_l 
 _refln_F_squared_calc 
 _refln_F_squared_meas 
 _refln_F_squared_sigma 
 _refln_observed_status 
   2   0   0     1532.74     1195.79     25.11 o 
   4   0   0      532.56      456.42      5.45 o 
   6   0   0       94.39       90.49      3.19 o 
   8   0   0       52.15       57.38      3.22 o 
  10   0   0       51.94       60.23      3.61 o 
  12   0   0        2.45        2.59      1.98 o 
  14   0   0        3.86        4.01      2.74 o 
   1   1   0      389.65      347.96      3.44 o 
   2   1   0     2031.43     2067.77     10.07 o 
   3   1   0      325.09      288.72      4.06 o 
   4   1   0        8.11        6.88      0.88 o 
   5   1   0      437.45      406.29      6.11 o 
   6   1   0       96.73       96.40      3.33 o 
   7   1   0      624.75      620.76      9.08 o 
   8   1   0       12.19       11.71      1.91 o 
   9   1   0        2.38        1.69      1.68 o 
  10   1   0       26.67       27.04      2.83 o 
  11   1   0      139.71      142.36      6.19 o 
  12   1   0       32.42       33.63      3.38 o 
  13   1   0        4.35        5.38      2.37 o 
  14   1   0        6.10        5.69      2.86 o 
   0   2   0       41.63       49.11      1.77 o 
   1   2   0      276.87      262.23      4.06 o 
   2   2   0      226.75      205.76      3.76 o 
   3   2   0      543.22      513.21      6.40 o 
   4   2   0     1686.57     1684.31     12.95 o 
   5   2   0      417.49      431.14      6.88 o 
   6   2   0        9.73        7.64      1.53 o 
   7   2   0       33.92       28.48      2.48 o 
   8   2   0        2.87        2.80      1.85 o 
   9   2   0      428.31      390.33      9.04 o 
  10   2   0      291.06      277.58      8.19 o 
  11   2   0        5.03        7.06      2.48 o 
  12   2   0       20.60       23.56      3.15 o 
  13   2   0        0.22       -1.02      2.29 o 
   1   3   0      215.09      206.04      4.58 o 
   2   3   0        6.93        7.28      1.35 o 
   3   3   0        3.55        6.68      1.24 o 
   4   3   0        9.83        6.64      1.58 o 
   5   3   0       22.33       23.78      2.12 o 
   6   3   0      139.72      137.30      4.73 o 
   7   3   0        1.01        3.63      1.44 o 
   8   3   0       21.49       18.49      2.83 o 
   9   3   0        8.21        8.18      1.84 o 
  10   3   0       36.98       27.96      3.21 o 
  11   3   0        0.09       -3.40      2.51 o 
  12   3   0        0.48        4.99      2.15 o 
  13   3   0        0.00        5.21      2.44 o 
   0   4   0        2.44        2.82      1.34 o 
   1   4   0       89.11       70.06      3.29 o 
   2   4   0        5.81        7.39      1.35 o 
   3   4   0        4.72        3.73      1.52 o 
   4   4   0      206.90      205.27      5.85 o 
   5   4   0      417.53      406.19      8.65 o 
   6   4   0      124.55      139.65      5.16 o 
   7   4   0        4.37        3.95      1.85 o 
   8   4   0        2.63        2.15      2.13 o 
   9   4   0        0.28       -0.43      2.13 o 
  10   4   0       24.31       26.92      3.79 o 
  11   4   0        1.76       -2.78      2.78 o 
  12   4   0        3.36        6.33      3.15 o 
   1   5   0        5.20        1.61      2.04 o 
   2   5   0        0.68        0.99      1.56 o 
   3   5   0       14.93       12.38      2.28 o 
   4   5   0        5.95        7.05      1.96 o 
   5   5   0        2.07       -0.38      2.01 o 
   6   5   0        6.52        4.83      2.15 o 
   7   5   0        6.08        6.22      2.15 o 
   8   5   0       10.02        7.82      2.43 o 
   9   5   0        6.20        4.20      2.48 o 
  10   5   0       31.13       34.26      4.09 o 
   0   6   0      553.35      538.11     11.80 o 
   1   6   0      131.65      114.64      5.91 o 
   2   6   0        3.83        2.48      2.37 o 
   3   6   0       14.32       11.20      3.01 o 
   4   6   0       56.89       57.39      4.47 o 
   5   6   0       31.90       29.71      3.66 o 
   6   6   0        5.20        4.13      2.37 o 
   7   6   0        0.01        0.26      2.44 o 
   8   6   0        0.40        0.54      2.42 o 
   1   7   0        2.42        3.52      2.41 o 
   2   7   0       53.86       48.31      4.93 o 
   3   7   0        7.37       11.90      2.59 o 
   4   7   0        2.67        3.53      2.67 o 
 -13   0   1        2.84        5.80      2.14 o 
 -11   0   1        1.77        0.55      1.66 o 
  -9   0   1      105.44      109.67      4.59 o 
  -7   0   1      556.02      511.48      7.86 o 
  -5   0   1     5645.45     5099.34     85.00 o 
  -3   0   1      917.76      814.09      6.11 o 
  -1   0   1       82.08       90.34      1.23 o 
   1   0   1      552.13      581.23      3.91 o 
   3   0   1     2714.76     2268.94     46.56 o 
   5   0   1      306.11      285.69      5.17 o 
   7   0   1       55.13       58.69      2.94 o 
   9   0   1        6.89        6.80      1.70 o 
  11   0   1        3.97        5.05      2.05 o 
  13   0   1       49.04       49.10      4.34 o 
 -14   1   1        4.11        3.66      2.25 o 
 -13   1   1       34.32       33.73      3.87 o 
 -12   1   1        0.14        0.85      2.18 o 
 -11   1   1       21.18       21.13      2.87 o 
 -10   1   1        3.24        4.52      1.33 o 
  -9   1   1       88.78       88.90      4.14 o 
  -8   1   1      148.10      151.51      4.76 o 
  -7   1   1        0.37       -0.33      1.10 o 
  -6   1   1       24.08       21.57      1.75 o 
  -5   1   1      241.95      233.07      4.48 o 
  -4   1   1        5.56        4.36      0.74 o 
  -3   1   1      269.48      249.41      3.62 o 
  -2   1   1     1106.18     1007.83      6.66 o 
  -1   1   1       27.90       28.23      1.03 o 
   0   1   1      148.06      136.94     13.07 o 
   1   1   1     3408.08     3167.62     48.43 o 
   3   1   1      549.83      545.10      5.96 o 
   4   1   1      281.99      254.06      4.56 o 
   5   1   1      475.88      434.62      6.53 o 
   6   1   1      714.83      694.71      9.13 o 
   7   1   1      679.09      665.18      9.80 o 
   8   1   1       26.74       24.83      2.42 o 
   9   1   1       13.64       15.42      2.21 o 
  10   1   1       52.61       53.94      4.02 o 
  11   1   1      165.18      170.34      7.23 o 
  12   1   1       82.66       90.86      5.40 o 
  13   1   1        0.00        3.83      2.30 o 
 -14   2   1       49.74       68.10      5.40 o 
 -13   2   1        8.23        8.89      2.90 o 
 -12   2   1        3.05        5.34      2.18 o 
 -11   2   1       18.47       21.42      2.85 o 
 -10   2   1      267.47      275.19      7.91 o 
  -9   2   1      639.94      621.03     10.91 o 
  -8   2   1      282.05      253.64      6.57 o 
  -7   2   1       30.71       33.07      2.47 o 
  -6   2   1       18.43       15.32      1.70 o 
  -5   2   1        3.52        3.06      1.03 o 
  -4   2   1        6.85        7.09      1.21 o 
  -3   2   1       89.25       73.95      2.41 o 
  -2   2   1       61.64       51.22      1.91 o 
  -1   2   1      413.57      376.46      4.86 o 
   0   2   1     1006.06     1067.02     53.67 o 
   1   2   1       21.03       24.03      1.39 o 
   2   2   1       17.32       16.25      1.28 o 
   3   2   1      528.51      531.55      6.75 o 
   4   2   1      127.67      129.49      3.75 o 
   5   2   1      106.58      110.74      3.63 o 
   6   2   1       44.89       39.20      2.62 o 
   7   2   1       30.01       22.24      2.33 o 
   8   2   1       38.63       39.61      3.08 o 
   9   2   1      111.04      101.22      5.00 o 
  10   2   1       10.16        5.85      2.74 o 
  11   2   1       21.62       20.41      3.18 o 
  12   2   1       21.35       23.85      3.20 o 
  13   2   1       10.03       14.64      3.21 o 
 -13   3   1        4.61        9.02      2.88 o 
 -12   3   1        0.62        2.41      2.10 o 
 -11   3   1       14.73       20.39      3.29 o 
 -10   3   1       18.90       17.88      2.84 o 
  -9   3   1        0.00        0.00      1.87 o 
  -8   3   1       51.21       36.76      3.23 o 
  -7   3   1      103.97      109.45      4.44 o 
  -6   3   1       19.82       16.83      2.03 o 
  -5   3   1        4.45        5.53      1.31 o 
  -4   3   1       39.08       38.61      2.48 o 
  -3   3   1     3172.77     3472.84     20.37 o 
  -2   3   1     1285.35     1187.60     11.31 o 
  -1   3   1       41.84       35.36      1.95 o 
   0   3   1        6.68        6.19      0.75 o 
   1   3   1       53.41       64.40      2.58 o 
   2   3   1        9.75       14.68      1.63 o 
   3   3   1      183.57      161.46      4.35 o 
   4   3   1        8.43        8.11      1.40 o 
   5   3   1       12.29       11.65      1.74 o 
   6   3   1       32.63       35.76      2.57 o 
   7   3   1       11.78       14.72      2.10 o 
   8   3   1        5.35        7.02      1.70 o 
   9   3   1        0.03        0.58      1.87 o 
  10   3   1        2.71        3.64      1.73 o 
  11   3   1        0.67        1.18      2.15 o 
  12   3   1        1.28       -2.33      2.42 o 
 -12   4   1        0.40        0.54      2.39 o 
 -11   4   1       44.45       57.97      4.90 o 
 -10   4   1      183.02      207.01      7.55 o 
  -9   4   1       91.17       97.86      5.27 o 
  -8   4   1       21.31       19.22      3.05 o 
  -7   4   1        1.75        2.45      1.57 o 
  -6   4   1       25.77       23.01      2.56 o 
  -5   4   1      109.46      111.23      4.67 o 
  -4   4   1        6.91       11.33      1.67 o 
  -3   4   1        8.46       13.67      1.65 o 
  -2   4   1        4.95        5.83      1.51 o 
  -1   4   1      174.30      137.85      4.55 o 
   0   4   1       13.50       14.83      3.47 o 
   1   4   1        1.82        1.51      1.38 o 
   2   4   1        4.34        5.47      1.28 o 
   3   4   1       31.49       33.51      2.63 o 
   4   4   1      242.40      256.86      6.65 o 
   5   4   1        5.22        9.39      1.82 o 
   6   4   1        2.00        3.26      1.64 o 
   7   4   1        4.20        2.23      1.99 o 
   8   4   1        4.03        0.00      2.38 o 
   9   4   1        1.82        1.77      2.44 o 
  10   4   1        7.31        5.05      2.46 o 
  11   4   1        9.02        8.90      3.19 o 
 -10   5   1        0.76        3.88      2.65 o 
  -9   5   1        1.82       -0.96      2.31 o 
  -8   5   1        0.95       -2.02      2.24 o 
  -7   5   1       20.87       16.80      2.97 o 
  -6   5   1       27.77       24.70      3.20 o 
  -5   5   1        0.95        0.37      1.91 o 
  -4   5   1        4.48        5.35      2.05 o 
  -3   5   1        2.63        1.68      1.63 o 
  -2   5   1        7.87        9.34      1.72 o 
  -1   5   1       17.44       18.56      2.21 o 
   0   5   1        4.08        6.13      1.94 o 
   1   5   1       49.65       44.88      3.32 o 
   2   5   1        0.63        1.84      1.52 o 
   3   5   1       10.39       12.10      2.23 o 
   4   5   1       48.93       44.05      3.73 o 
   5   5   1       14.76       10.33      2.47 o 
   6   5   1      139.31      117.63      5.60 o 
   7   5   1        0.09        0.22      2.10 o 
   8   5   1        3.76        5.68      2.17 o 
   9   5   1        1.09        3.05      2.16 o 
  10   5   1        1.68       -0.82      2.96 o 
  -8   6   1        1.01        2.66      1.92 o 
  -7   6   1        3.72        2.76      2.37 o 
  -6   6   1        5.17        8.85      2.35 o 
  -5   6   1        5.27        6.87      2.45 o 
  -4   6   1       57.64       55.51      4.59 o 
  -3   6   1        1.08       -0.63      2.49 o 
  -2   6   1       28.70       30.68      3.70 o 
  -1   6   1       42.55       35.64      4.12 o 
   0   6   1      215.34      214.95      5.87 o 
   1   6   1       12.23        9.64      2.88 o 
   2   6   1       37.59       43.90      3.76 o 
   3   6   1       20.93       26.82      3.32 o 
   4   6   1        5.95        8.63      2.25 o 
   5   6   1        0.12       -2.13      2.35 o 
   6   6   1       20.89       17.87      3.39 o 
   7   6   1        8.29        5.76      2.98 o 
  -4   7   1       13.29       10.77      3.00 o 
  -3   7   1        0.15       -0.26      2.95 o 
  -2   7   1        0.00       -1.27      2.86 o 
  -1   7   1        8.34        3.01      2.82 o 
   0   7   1        0.40        0.15      3.26 o 
   1   7   1       19.31        7.58      3.77 o 
   2   7   1      109.31      113.06      6.52 o 
   3   7   1      114.06      108.13      6.73 o 
   4   7   1       14.34        8.81      3.77 o 
 -14   0   2        5.65        4.01      2.72 o 
 -12   0   2        1.36        0.60      1.81 o 
 -10   0   2        0.81        0.32      1.36 o 
  -8   0   2       31.86       28.71      2.24 o 
  -6   0   2     3688.41     3944.21     20.49 o 
  -4   0   2     1045.37      881.41      7.37 o 
   4   0   2      229.72      244.15      4.50 o 
   6   0   2        1.27        2.44      0.97 o 
   8   0   2       25.69       20.47      2.33 o 
  10   0   2       26.11       31.00      3.23 o 
  12   0   2        4.22       -3.33      3.01 o 
 -14   1   2        1.56        2.28      2.37 o 
 -13   1   2        4.26        7.32      2.65 o 
 -12   1   2       48.80       50.47      4.11 o 
 -11   1   2        0.07        2.01      1.54 o 
 -10   1   2       21.24       22.53      2.58 o 
  -9   1   2        0.01       -2.30      1.53 o 
  -8   1   2       66.75       70.39      3.49 o 
  -7   1   2        3.72        4.83      1.03 o 
  -6   1   2       18.60       17.58      1.52 o 
  -5   1   2        9.15        5.15      1.03 o 
  -4   1   2       17.92       11.78      1.02 o 
  -3   1   2       45.35       44.51      1.59 o 
  -1   1   2      725.91      767.25      5.66 o 
   0   1   2        1.80        1.18      0.78 o 
   1   1   2      157.02      152.80      2.78 o 
   2   1   2     5210.40     4887.38     74.39 o 
   3   1   2       38.55       40.53      1.86 o 
   4   1   2       74.84       75.31      2.65 o 
   5   1   2      354.28      359.73      6.29 o 
   6   1   2      144.83      141.63      4.53 o 
   7   1   2        0.44        1.33      1.25 o 
   8   1   2      133.34      130.82      5.09 o 
   9   1   2       35.97       38.15      3.40 o 
  10   1   2      240.14      256.74      8.06 o 
  11   1   2       16.46       20.39      3.51 o 
  12   1   2        0.53        1.45      2.51 o 
  13   1   2        0.84       -1.60      2.70 o 
 -14   2   2        0.27       -3.24      2.80 o 
 -13   2   2        0.03       -1.20      2.21 o 
 -12   2   2       30.82       31.60      3.57 o 
 -11   2   2       98.25       99.97      5.28 o 
 -10   2   2       62.62       67.99      4.14 o 
  -9   2   2        0.01       -0.47      1.68 o 
  -8   2   2      145.73      130.55      4.80 o 
  -7   2   2      135.02      126.76      4.23 o 
  -6   2   2        0.28        0.43      1.00 o 
  -5   2   2       90.18       79.41      2.98 o 
  -4   2   2      206.55      178.39      4.08 o 
  -3   2   2      214.45      190.48      3.84 o 
  -2   2   2        5.17        4.85      0.82 o 
  -1   2   2      252.64      288.57      4.41 o 
   0   2   2        1.13        0.92      0.48 o 
   1   2   2       11.01       11.91      1.13 o 
   2   2   2       52.12       60.27      2.32 o 
   3   2   2     1951.45     2102.30     14.52 o 
   4   2   2     1401.41     1471.08     13.12 o 
   5   2   2      160.00      144.48      4.54 o 
   6   2   2        2.94       -0.13      1.55 o 
   7   2   2        1.19        0.29      1.49 o 
   8   2   2      283.50      280.62      7.56 o 
   9   2   2       11.10       10.69      2.54 o 
  10   2   2        4.29        1.64      2.21 o 
  11   2   2        0.05        6.84      2.01 o 
  12   2   2        0.16       -1.52      2.40 o 
 -13   3   2        6.92       12.66      2.84 o 
 -12   3   2       35.55       29.65      3.78 o 
 -11   3   2       17.98       14.74      3.16 o 
 -10   3   2       14.01       14.33      2.70 o 
  -9   3   2        4.82        1.93      2.42 o 
  -8   3   2      446.48      427.69      9.10 o 
  -7   3   2      428.03      399.86      8.24 o 
  -6   3   2        3.13        3.65      1.41 o 
  -5   3   2       76.40       81.30      3.35 o 
  -4   3   2      508.61      497.73      7.77 o 
  -3   3   2      117.98      119.89      3.73 o 
  -2   3   2      409.13      412.13      6.65 o 
  -1   3   2        5.33        6.62      1.25 o 
   0   3   2       22.83       26.24      1.27 o 
   1   3   2      179.22      189.93      4.46 o 
   2   3   2       83.62       96.83      3.44 o 
   3   3   2       10.38       11.16      1.51 o 
   4   3   2       58.88       65.19      3.12 o 
   5   3   2        7.31        8.77      1.56 o 
   6   3   2       18.75       21.31      2.08 o 
   7   3   2       21.02       22.70      2.57 o 
   8   3   2       11.88       12.74      2.46 o 
   9   3   2        0.46        0.00      2.06 o 
  10   3   2        0.33       -1.12      1.84 o 
  11   3   2        4.24        3.46      2.29 o 
  12   3   2        0.04        2.17      2.03 o 
 -12   4   2       11.05       13.58      3.93 o 
 -11   4   2        5.14        7.92      2.97 o 
 -10   4   2        1.96        3.97      2.81 o 
  -9   4   2       14.41       15.21      2.56 o 
  -8   4   2       11.63        9.34      2.16 o 
  -7   4   2       33.10       30.86      3.04 o 
  -6   4   2        1.59       -0.16      1.70 o 
  -5   4   2       10.23        9.43      1.92 o 
  -4   4   2       18.99       19.92      2.17 o 
  -3   4   2      160.14      148.97      4.76 o 
  -2   4   2       30.71       35.24      2.60 o 
  -1   4   2       23.72       21.60      2.41 o 
   0   4   2       67.36       71.02      5.11 o 
   1   4   2       29.78       33.28      2.48 o 
   2   4   2        2.65        2.16      1.31 o 
   3   4   2        3.07        5.69      1.46 o 
   4   4   2       60.45       65.94      3.74 o 
   5   4   2        6.12        6.98      1.68 o 
   6   4   2        8.70        9.69      2.24 o 
   7   4   2        0.05        2.72      1.67 o 
   8   4   2        8.62        3.39      2.18 o 
   9   4   2        0.36        0.00      2.03 o 
  10   4   2        1.10        3.76      2.42 o 
  11   4   2        2.97        1.91      3.35 o 
 -11   5   2        8.95       12.29      3.57 o 
 -10   5   2        1.01       -2.03      2.83 o 
  -9   5   2        0.44        0.47      2.04 o 
  -8   5   2        0.35        0.66      1.99 o 
  -7   5   2        0.61       -1.24      1.90 o 
  -6   5   2        6.28        4.30      1.90 o 
  -5   5   2        0.01       -2.90      1.93 o 
  -4   5   2        0.01       -1.07      1.80 o 
  -3   5   2      107.35      100.41      4.86 o 
  -2   5   2      149.31      131.87      5.27 o 
  -1   5   2        1.27       -2.88      1.92 o 
   0   5   2        1.80        1.23      1.33 o 
   1   5   2       98.85       88.57      4.53 o 
   2   5   2       81.16       74.05      4.08 o 
   3   5   2        2.44        2.14      1.74 o 
   4   5   2        8.38        4.01      2.41 o 
   5   5   2       37.38       30.27      3.70 o 
   6   5   2       34.17       32.79      3.58 o 
   7   5   2        1.54        5.26      2.30 o 
   8   5   2       24.79       31.69      3.73 o 
   9   5   2        7.58       12.13      3.27 o 
  -8   6   2        1.34        3.15      2.40 o 
  -7   6   2        0.06        3.48      2.30 o 
  -6   6   2       37.00       33.48      4.05 o 
  -5   6   2       42.83       46.32      3.95 o 
  -4   6   2        0.31        1.98      2.06 o 
  -3   6   2      174.86      183.07      6.95 o 
  -2   6   2      213.48      195.52      7.45 o 
  -1   6   2       33.43       28.36      4.03 o 
   0   6   2       16.36       15.27      2.30 o 
   1   6   2       28.04       26.92      3.70 o 
   2   6   2       11.57        8.95      2.76 o 
   3   6   2        6.65        8.12      2.53 o 
   4   6   2        1.89        4.42      2.29 o 
   5   6   2        4.66        6.32      2.26 o 
   6   6   2        0.80        5.11      2.11 o 
   7   6   2        3.37        6.47      3.17 o 
  -5   7   2        6.39        8.56      2.72 o 
  -4   7   2        5.33        5.92      2.77 o 
  -3   7   2        5.54        7.99      2.69 o 
  -2   7   2       19.49       21.38      3.53 o 
  -1   7   2        0.05       -0.76      2.44 o 
   0   7   2       17.93       15.11      2.80 o 
   1   7   2       17.92       13.83      4.30 o 
   2   7   2        3.13        3.65      3.27 o 
   3   7   2        0.64       -0.53      2.90 o 
 -15   0   3       20.42       20.13      3.52 o 
 -13   0   3        0.97        2.42      1.85 o 
 -11   0   3        1.45        5.25      1.60 o 
  -9   0   3       55.84       50.07      2.97 o 
  -7   0   3     1645.13     1790.87     14.53 o 
  -5   0   3     2417.70     2459.43     14.44 o 
  -3   0   3      347.58      332.38      4.14 o 
  -1   0   3     4085.76     3988.13     56.28 o 
   3   0   3      294.51      285.80      4.79 o 
   5   0   3      134.73      113.82      3.80 o 
   7   0   3      183.39      193.20      5.51 o 
   9   0   3        1.77        0.00      1.98 o 
  11   0   3      139.13      152.81      7.20 o 
  13   0   3        0.04       -0.83      3.08 o 
 -15   1   3        0.45        0.84      2.32 o 
 -14   1   3        2.15        2.98      2.85 o 
 -13   1   3        2.09        1.34      2.79 o 
 -12   1   3        0.06        0.00      1.70 o 
 -11   1   3        0.00       -2.15      1.58 o 
 -10   1   3       34.12       43.22      3.00 o 
  -9   1   3       50.13       45.17      3.05 o 
  -8   1   3       10.04       10.18      1.50 o 
  -7   1   3      307.15      317.93      6.22 o 
  -6   1   3       46.19       50.16      2.40 o 
  -5   1   3       57.13       52.63      2.20 o 
  -4   1   3     1423.22     1330.42     10.03 o 
  -3   1   3        8.69       10.96      0.99 o 
  -2   1   3      260.28      281.25      3.84 o 
  -1   1   3     1463.54     1676.72      9.57 o 
   0   1   3    19495.03    21877.28   1666.40 o 
   1   1   3    12448.37    13442.13    139.93 o 
   2   1   3      439.15      428.93      5.61 o 
   3   1   3      293.95      281.70      5.02 o 
   4   1   3      354.96      359.69      6.22 o 
   5   1   3      387.53      416.43      7.26 o 
   6   1   3      426.11      446.35      8.10 o 
   7   1   3       10.37        5.35      1.81 o 
   8   1   3       44.58       44.32      3.46 o 
   9   1   3      141.23      135.47      5.77 o 
  10   1   3      283.45      297.66      8.88 o 
  11   1   3       25.61       17.24      3.67 o 
  12   1   3        4.11        2.04      3.01 o 
 -14   2   3       17.85       23.75      3.66 o 
 -13   2   3       11.69       14.08      3.50 o 
 -12   2   3        4.40        6.14      2.00 o 
 -11   2   3      214.85      206.86      7.13 o 
 -10   2   3       68.83       62.30      4.04 o 
  -9   2   3        0.36        0.46      1.52 o 
  -8   2   3       21.83       20.83      2.10 o 
  -7   2   3        0.14       -1.45      1.06 o 
  -6   2   3        7.40        5.46      1.30 o 
  -5   2   3      467.14      451.40      6.90 o 
  -4   2   3      132.86      124.58      3.43 o 
  -3   2   3        7.73        9.97      1.16 o 
  -2   2   3       58.37       60.85      2.21 o 
  -1   2   3      174.85      198.99      3.87 o 
   0   2   3     1455.46     1670.37    108.57 o 
   1   2   3       18.47       19.19      1.54 o 
   2   2   3      232.60      235.38      4.83 o 
   3   2   3       60.15       70.11      3.06 o 
   4   2   3       13.19        9.07      1.71 o 
   5   2   3        8.59        6.48      1.87 o 
   6   2   3      206.67      214.83      5.97 o 
   7   2   3       39.08       36.81      3.03 o 
   8   2   3       36.97       39.11      3.37 o 
   9   2   3        4.92        5.69      2.34 o 
  10   2   3       12.59       14.81      3.03 o 
  11   2   3       15.46       12.53      2.93 o 
  12   2   3        0.39       -3.19      2.44 o 
 -14   3   3        0.00        4.24      2.24 o 
 -13   3   3        7.18        9.37      2.92 o 
 -12   3   3       10.29        7.61      2.96 o 
 -11   3   3       95.45      105.71      5.68 o 
 -10   3   3        9.02        6.86      2.88 o 
  -9   3   3      296.49      298.79      8.31 o 
  -8   3   3      133.37      126.05      5.22 o 
  -7   3   3       21.85       20.13      2.44 o 
  -6   3   3      116.43      117.58      4.38 o 
  -5   3   3     1029.52     1061.35     12.21 o 
  -4   3   3        2.25        3.23      1.30 o 
  -3   3   3      677.05      685.98      8.83 o 
  -2   3   3        8.97       11.62      1.45 o 
  -1   3   3      508.94      567.02      7.76 o 
   0   3   3       28.46       33.82      1.54 o 
   1   3   3       17.38       12.97      1.53 o 
   2   3   3       61.34       65.94      3.06 o 
   3   3   3        0.31       -0.60      1.18 o 
   4   3   3       21.42       25.81      2.20 o 
   5   3   3        1.89        2.05      1.45 o 
   6   3   3       13.27       10.79      1.86 o 
   7   3   3        0.06        1.60      1.27 o 
   8   3   3        0.65       -1.17      1.97 o 
   9   3   3        0.40        2.15      1.80 o 
  10   3   3        0.06       -0.95      2.19 o 
  11   3   3       11.20       13.76      2.53 o 
 -12   4   3       94.54       99.00      6.14 o 
 -11   4   3      119.43      119.30      6.46 o 
 -10   4   3       15.75       20.65      3.68 o 
  -9   4   3       76.54       72.47      4.29 o 
  -8   4   3       24.33       26.87      3.05 o 
  -7   4   3        9.69       14.92      2.08 o 
  -6   4   3       10.61        9.60      1.96 o 
  -5   4   3        0.35       -0.15      1.32 o 
  -4   4   3       52.09       50.66      3.02 o 
  -3   4   3       21.79       18.57      2.21 o 
  -2   4   3       61.70       61.51      3.43 o 
  -1   4   3      109.70      114.39      4.38 o 
   0   4   3       51.28       63.67      6.76 o 
   1   4   3       45.19       43.28      2.79 o 
   2   4   3       12.02        8.23      1.89 o 
   3   4   3        0.44        1.20      1.34 o 
   4   4   3       24.09       23.83      2.47 o 
   5   4   3       26.29       28.39      2.82 o 
   6   4   3       48.62       45.00      3.58 o 
   7   4   3        1.79        3.48      1.86 o 
   8   4   3       11.01        8.45      2.39 o 
   9   4   3        3.72        3.62      2.25 o 
  10   4   3        0.40        1.05      2.38 o 
 -11   5   3        0.64        0.00      2.19 o 
 -10   5   3        4.40        9.29      2.55 o 
  -9   5   3        1.35        3.28      2.02 o 
  -8   5   3        2.17        3.30      1.98 o 
  -7   5   3        0.52        2.48      1.96 o 
  -6   5   3        3.11        1.95      1.70 o 
  -5   5   3       23.77       21.29      2.67 o 
  -4   5   3        1.29        0.72      1.74 o 
  -3   5   3        0.21        2.90      1.50 o 
  -2   5   3        1.78        1.85      1.79 o 
  -1   5   3       66.25       73.39      4.42 o 
   0   5   3      366.87      400.93     51.09 o 
   1   5   3       52.72       45.52      3.66 o 
   2   5   3       56.54       61.75      3.85 o 
   3   5   3        1.94        0.93      1.74 o 
   4   5   3      124.33      128.14      5.63 o 
   5   5   3        1.04        1.89      2.33 o 
   6   5   3      157.86      152.61      6.84 o 
   7   5   3        8.96        7.63      3.05 o 
   8   5   3        4.45        4.35      2.72 o 
   9   5   3        1.42       -3.85      3.06 o 
  -9   6   3        4.12        8.53      2.54 o 
  -8   6   3       18.59       13.31      3.41 o 
  -7   6   3       33.24       31.49      4.04 o 
  -6   6   3       16.28       21.59      3.50 o 
  -5   6   3       39.95       43.48      4.03 o 
  -4   6   3       13.77       15.32      3.10 o 
  -3   6   3       28.31       29.12      3.85 o 
  -2   6   3      112.45       88.17      5.76 o 
  -1   6   3       25.14       26.56      3.74 o 
   0   6   3       21.91       22.90      2.32 o 
   1   6   3       19.25       22.88      2.96 o 
   2   6   3        0.30       -0.22      2.20 o 
   3   6   3        6.11        3.17      2.37 o 
   4   6   3        0.95        0.00      2.43 o 
   5   6   3        2.07        3.52      2.33 o 
   6   6   3        0.21        1.59      2.15 o 
  -5   7   3        6.88        7.20      2.82 o 
  -4   7   3       10.91       10.82      2.94 o 
  -3   7   3       31.21       27.82      4.41 o 
  -2   7   3        0.62       -4.37      3.10 o 
  -1   7   3        0.10       -1.03      2.62 o 
   0   7   3       53.00       59.65      3.52 o 
   1   7   3       60.19       63.55      5.18 o 
   2   7   3       34.84       35.99      4.31 o 
 -14   0   4       26.94       25.47      3.66 o 
 -12   0   4       22.58       19.77      2.93 o 
 -10   0   4        9.06        9.05      1.83 o 
  -8   0   4      384.23      440.10      7.84 o 
  -6   0   4      483.13      496.43      7.00 o 
  -4   0   4     1841.76     2055.27     12.47 o 
  -2   0   4      367.95      369.10      4.51 o 
   0   0   4        7.98        9.76      0.65 o 
   2   0   4      601.46      573.06      6.81 o 
   4   0   4        1.95        1.65      1.12 o 
   6   0   4       32.32       27.50      2.69 o 
   8   0   4       29.09       29.47      3.16 o 
  10   0   4      108.55      123.54      6.18 o 
  12   0   4      327.87      388.76     11.76 o 
 -15   1   4       25.99       21.14      3.73 o 
 -14   1   4       68.99       75.46      5.47 o 
 -13   1   4        8.65        5.50      2.86 o 
 -12   1   4       10.33        8.10      2.51 o 
 -11   1   4       14.46       13.26      2.19 o 
 -10   1   4        0.77        0.32      1.56 o 
  -9   1   4        2.63        2.09      1.26 o 
  -8   1   4       16.52       19.33      2.07 o 
  -7   1   4      233.74      218.02      5.20 o 
  -6   1   4      419.87      426.72      6.72 o 
  -5   1   4      870.98      897.99      9.06 o 
  -4   1   4     1737.20     1918.56     12.67 o 
  -3   1   4      817.42      834.32      7.63 o 
  -2   1   4      465.50      462.14      5.45 o 
  -1   1   4      241.15      271.80      4.22 o 
   0   1   4     2304.03     2017.02     34.70 o 
   1   1   4     1040.39     1095.25      9.26 o 
   2   1   4        7.77        7.10      1.11 o 
   3   1   4      508.51      522.64      7.35 o 
   4   1   4        0.17        2.70      1.48 o 
   5   1   4      408.60      393.39      7.59 o 
   6   1   4       33.85       31.88      2.70 o 
   7   1   4        1.21        2.36      1.42 o 
   8   1   4       26.20       23.76      2.76 o 
   9   1   4       10.02       12.28      2.67 o 
  10   1   4        1.09        0.66      2.50 o 
  11   1   4        7.63       11.24      2.91 o 
  12   1   4       26.04       30.78      4.02 o 
 -14   2   4        0.04        1.04      2.08 o 
 -13   2   4       15.98       12.02      2.81 o 
 -12   2   4        8.23        7.31      2.45 o 
 -11   2   4        3.80        2.45      2.41 o 
 -10   2   4       74.38       71.86      4.27 o 
  -9   2   4        6.37        3.50      1.62 o 
  -8   2   4       88.86       83.02      3.84 o 
  -7   2   4       77.95       75.78      3.39 o 
  -6   2   4       57.88       58.08      2.75 o 
  -5   2   4       29.37       27.76      1.98 o 
  -4   2   4        1.55        2.26      1.06 o 
  -3   2   4     1551.71     1761.52     12.81 o 
  -2   2   4       11.31        6.20      1.08 o 
  -1   2   4      261.67      268.03      4.77 o 
   0   2   4      221.97      218.68     10.77 o 
   1   2   4      235.42      241.67      4.98 o 
   2   2   4     2631.47     2909.93     18.43 o 
   3   2   4     1403.67     1367.11     13.10 o 
   4   2   4       80.50       81.59      3.63 o 
   5   2   4      202.71      214.78      6.02 o 
   6   2   4       68.41       66.41      3.56 o 
   7   2   4      143.00      138.86      5.49 o 
   8   2   4       75.44       70.43      4.52 o 
   9   2   4        1.32       -3.20      2.14 o 
  10   2   4        0.02        3.48      1.84 o 
  11   2   4        0.08       -2.30      2.46 o 
 -14   3   4       21.43       20.32      4.32 o 
 -13   3   4       12.76       19.48      3.30 o 
 -12   3   4        0.36       -1.37      2.62 o 
 -11   3   4       31.93       35.75      4.00 o 
 -10   3   4      963.30     1025.04     15.43 o 
  -9   3   4       65.30       64.81      4.18 o 
  -8   3   4      939.26      956.04     13.45 o 
  -7   3   4       30.08       34.41      2.80 o 
  -6   3   4        1.48       -0.93      1.52 o 
  -5   3   4      339.76      365.16      7.25 o 
  -4   3   4      705.27      759.48      9.90 o 
  -3   3   4        0.33        1.84      1.12 o 
  -2   3   4       21.82       23.14      1.84 o 
  -1   3   4       13.60       16.27      1.71 o 
   0   3   4      173.92      187.12     13.14 o 
   1   3   4       63.85       58.68      2.99 o 
   2   3   4        2.09       -0.48      1.33 o 
   3   3   4        7.71        6.89      1.45 o 
   4   3   4        7.03        9.10      1.95 o 
   5   3   4       31.42       27.94      2.46 o 
   6   3   4        2.36        3.80      1.51 o 
   7   3   4        0.10       -0.57      1.64 o 
   8   3   4       21.81       20.84      2.73 o 
   9   3   4        6.78        5.94      2.59 o 
  10   3   4        2.67       -2.25      2.71 o 
  11   3   4        0.34        1.10      2.48 o 
 -13   4   4        9.62       13.22      3.57 o 
 -12   4   4       15.31       18.54      3.69 o 
 -11   4   4       14.08       12.18      3.23 o 
 -10   4   4       43.41       42.18      4.15 o 
  -9   4   4       89.39       88.94      5.00 o 
  -8   4   4       44.32       40.66      3.68 o 
  -7   4   4       26.61       27.62      2.86 o 
  -6   4   4       89.43       89.26      4.53 o 
  -5   4   4       54.10       51.41      3.38 o 
  -4   4   4        0.16        0.29      1.45 o 
  -3   4   4      583.57      624.04     10.04 o 
  -2   4   4      373.64      417.42      8.24 o 
  -1   4   4      225.98      243.44      6.28 o 
   0   4   4       60.25       67.94      9.76 o 
   1   4   4       12.23       10.79      1.81 o 
   2   4   4       70.60       65.42      3.53 o 
   3   4   4        6.48        6.67      2.02 o 
   4   4   4       58.00       65.05      3.79 o 
   5   4   4       16.46       12.82      2.55 o 
   6   4   4       39.78       33.44      3.43 o 
   7   4   4       71.05       66.07      4.31 o 
   8   4   4        3.23        0.70      2.41 o 
   9   4   4        2.66        3.31      2.51 o 
  10   4   4        0.60        3.04      2.23 o 
 -11   5   4        1.95        7.76      2.44 o 
 -10   5   4        1.83        1.25      2.01 o 
  -9   5   4        0.59        3.51      1.86 o 
  -8   5   4        4.10        7.04      2.11 o 
  -7   5   4        0.65        0.41      2.05 o 
  -6   5   4        0.72       -0.20      2.10 o 
  -5   5   4       12.86        9.84      2.35 o 
  -4   5   4        4.04        5.86      1.92 o 
  -3   5   4        1.10        2.27      1.92 o 
  -2   5   4       23.47       15.93      3.01 o 
  -1   5   4      400.74      443.54      9.94 o 
   0   5   4      454.35      504.04     65.87 o 
   1   5   4      103.08       99.18      4.93 o 
   2   5   4        6.00        1.67      2.39 o 
   3   5   4        5.46        5.81      1.90 o 
   4   5   4        9.03        9.58      2.53 o 
   5   5   4        0.22        4.19      1.96 o 
   6   5   4       10.03       14.99      2.96 o 
   7   5   4       16.89       14.50      2.85 o 
   8   5   4        0.60        0.54      2.31 o 
  -9   6   4        3.01        4.67      3.07 o 
  -8   6   4        6.56        7.31      2.98 o 
  -7   6   4       11.52       10.45      3.17 o 
  -6   6   4        4.95        1.67      2.76 o 
  -5   6   4        1.28        0.69      2.08 o 
  -4   6   4        2.69       -0.67      2.37 o 
  -3   6   4       12.02       10.17      2.99 o 
  -2   6   4        4.70        5.58      2.59 o 
  -1   6   4        2.03        0.21      2.53 o 
   0   6   4       24.52       22.81      2.52 o 
   1   6   4        5.78        4.20      2.60 o 
   2   6   4        0.17        3.63      1.81 o 
   3   6   4        1.41        0.94      2.20 o 
   4   6   4        2.34        2.75      2.19 o 
   5   6   4        0.39        1.31      2.47 o 
   6   6   4        8.53       12.10      2.64 o 
  -4   7   4       10.59        7.39      3.38 o 
  -3   7   4       12.22       11.08      4.03 o 
  -2   7   4        0.69        2.10      2.51 o 
  -1   7   4        5.66       10.21      3.24 o 
   0   7   4        0.00        1.21      4.36 o 
   1   7   4        3.03        7.50      2.98 o 
 -15   0   5        0.01       -1.60      2.62 o 
 -13   0   5      137.14      127.21      6.09 o 
 -11   0   5       21.35       13.83      2.33 o 
  -9   0   5       25.98       22.33      2.20 o 
  -7   0   5       25.83       45.27      2.43 o 
  -5   0   5      157.63      153.94      3.81 o 
  -3   0   5        0.17        0.48      0.64 o 
  -1   0   5      189.87      192.66      3.70 o 
   1   0   5      356.51      330.90      5.29 o 
   3   0   5      369.67      385.60      6.67 o 
   5   0   5        0.01       -2.31      1.54 o 
   7   0   5       78.63       84.19      4.43 o 
   9   0   5       34.29       45.69      3.85 o 
  11   0   5       26.26       42.66      5.06 o 
 -14   1   5        8.11       10.14      2.51 o 
 -13   1   5       27.61       25.33      3.35 o 
 -12   1   5        0.07       -2.56      2.09 o 
 -11   1   5       26.09       26.68      2.91 o 
 -10   1   5        0.87        0.63      1.67 o 
  -9   1   5        1.32        1.69      1.09 o 
  -8   1   5       71.30       70.39      3.35 o 
  -7   1   5       29.66       33.36      2.35 o 
  -6   1   5      290.39      294.12      5.82 o 
  -5   1   5        7.93       11.65      1.41 o 
  -4   1   5        9.77       11.25      1.51 o 
  -3   1   5      398.51      395.93      5.62 o 
  -2   1   5       41.45       45.58      1.99 o 
   0   1   5      257.90      269.63      5.05 o 
   1   1   5        3.04        2.89      1.06 o 
   2   1   5      208.74      196.78      4.61 o 
   3   1   5     1635.99     1743.63     14.80 o 
   4   1   5      544.35      566.66      9.05 o 
   5   1   5       55.02       55.71      3.24 o 
   6   1   5        0.50        1.85      1.25 o 
   7   1   5        0.91        2.58      1.49 o 
   8   1   5       16.49       13.06      2.80 o 
   9   1   5       10.67       14.29      2.82 o 
  10   1   5        0.21       -4.20      2.80 o 
  11   1   5        0.65       -0.26      2.20 o 
 -15   2   5        1.91       -3.67      3.16 o 
 -14   2   5        0.23        0.77      2.56 o 
 -13   2   5        1.97        0.69      2.35 o 
 -12   2   5        1.43       -1.46      2.09 o 
 -11   2   5       14.46       12.81      2.46 o 
 -10   2   5        0.44        0.68      1.70 o 
  -9   2   5        2.70        4.30      1.54 o 
  -8   2   5      104.25       99.31      4.22 o 
  -7   2   5        8.02       10.03      1.42 o 
  -6   2   5      143.96      155.76      4.51 o 
  -5   2   5       79.96       87.43      3.31 o 
  -4   2   5      474.93      502.39      7.49 o 
  -3   2   5     1301.71     1454.24     12.26 o 
  -2   2   5      426.71      538.72      7.27 o 
  -1   2   5      358.98      425.32      6.48 o 
   0   2   5       73.32       71.22      3.13 o 
   1   2   5      171.39      169.70      4.46 o 
   2   2   5      796.82      782.60      9.97 o 
   3   2   5      794.35      788.39     10.53 o 
   4   2   5       69.24       65.93      3.62 o 
   5   2   5        1.37        2.55      1.68 o 
   6   2   5        0.23       -0.66      1.97 o 
   7   2   5        0.45       -3.02      2.01 o 
   8   2   5       14.63       16.90      2.68 o 
   9   2   5        9.17       14.82      2.52 o 
  10   2   5        3.03        0.00      2.50 o 
  11   2   5        0.01       -2.44      2.53 o 
 -14   3   5        7.75        6.62      3.10 o 
 -13   3   5        0.97        4.71      2.86 o 
 -12   3   5        0.07        3.40      2.75 o 
 -11   3   5       65.77       71.28      5.20 o 
 -10   3   5      146.73      154.17      6.68 o 
  -9   3   5      232.24      223.02      7.22 o 
  -8   3   5       13.52        8.79      2.57 o 
  -7   3   5       77.46       81.52      4.06 o 
  -6   3   5      109.64      101.03      4.31 o 
  -5   3   5       10.26       12.43      2.09 o 
  -4   3   5       59.16       67.53      3.21 o 
  -3   3   5       94.38      111.34      4.00 o 
  -2   3   5       62.49       82.98      3.38 o 
  -1   3   5        7.45        7.81      1.44 o 
   0   3   5       93.91       99.68      7.89 o 
   1   3   5        5.07        5.84      1.48 o 
   2   3   5       36.22       35.67      2.65 o 
   3   3   5       15.58       18.71      2.05 o 
   4   3   5       44.48       44.29      3.19 o 
   5   3   5        9.45        9.90      1.95 o 
   6   3   5       16.97       15.45      2.77 o 
   7   3   5        3.64        1.42      2.00 o 
   8   3   5        6.28        7.57      2.54 o 
   9   3   5       67.82       66.78      4.87 o 
  10   3   5        8.09       11.70      3.08 o 
 -13   4   5        2.72        5.48      2.71 o 
 -12   4   5       11.35        5.06      3.74 o 
 -11   4   5        1.84        3.74      2.34 o 
 -10   4   5        7.54        9.53      2.62 o 
  -9   4   5       12.67       15.30      3.14 o 
  -8   4   5      175.83      174.36      6.65 o 
  -7   4   5      391.59      380.08      9.34 o 
  -6   4   5      117.90      116.59      5.36 o 
  -5   4   5        0.90        1.27      1.56 o 
  -4   4   5        5.43        4.42      2.07 o 
  -3   4   5      183.67      204.38      6.06 o 
  -2   4   5        2.26        3.17      2.02 o 
  -1   4   5      133.93      143.26      5.04 o 
   0   4   5        8.34        7.20      1.49 o 
   1   4   5       70.51       67.21      3.73 o 
   2   4   5      296.54      265.89      7.28 o 
   3   4   5        5.74        2.72      2.30 o 
   4   4   5        1.79        4.99      1.78 o 
   5   4   5        1.54        1.59      1.77 o 
   6   4   5        2.94        5.32      2.28 o 
   7   4   5       11.97        8.04      2.57 o 
   8   4   5        2.12        6.72      2.24 o 
   9   4   5        1.94       -0.54      2.25 o 
 -11   5   5        0.71        4.54      2.05 o 
 -10   5   5        2.65        2.25      2.57 o 
  -9   5   5        2.25        3.29      2.40 o 
  -8   5   5        0.57        1.11      1.95 o 
  -7   5   5        5.41        5.05      2.42 o 
  -6   5   5       16.03       23.93      2.91 o 
  -5   5   5        0.10       -2.52      2.27 o 
  -4   5   5       27.54       29.22      2.95 o 
  -3   5   5       29.54       40.03      3.52 o 
  -2   5   5      231.69      264.51      7.66 o 
  -1   5   5      328.74      393.00      9.52 o 
   0   5   5       31.15       33.12      2.77 o 
   1   5   5       10.73        8.11      2.41 o 
   2   5   5       89.97       98.75      5.01 o 
   3   5   5       13.25       14.50      2.44 o 
   4   5   5       27.91       24.61      3.48 o 
   5   5   5       17.42       18.13      3.27 o 
   6   5   5        1.63        6.17      2.27 o 
   7   5   5        0.01        2.89      2.22 o 
  -9   6   5        7.42        8.28      3.10 o 
  -8   6   5       18.74       15.27      3.27 o 
  -7   6   5        6.13        5.28      2.86 o 
  -6   6   5        0.30       -1.94      2.57 o 
  -5   6   5        0.53       -3.06      2.57 o 
  -4   6   5        0.98       -1.38      2.46 o 
  -3   6   5        0.30       -2.00      2.07 o 
  -2   6   5        6.56       11.50      2.58 o 
  -1   6   5        1.43        0.44      2.57 o 
   0   6   5        0.24        1.11      1.57 o 
   1   6   5        2.97        4.82      2.14 o 
   2   6   5        2.72       -0.95      2.26 o 
   3   6   5        0.70        1.47      2.08 o 
   4   6   5        3.03        7.56      2.20 o 
   5   6   5        2.10       -1.37      2.85 o 
  -3   7   5        4.02        5.92      2.69 o 
  -2   7   5        0.49        3.75      2.65 o 
  -1   7   5        0.57        0.81      2.67 o 
 -14   0   6        2.18        0.00      2.40 o 
 -12   0   6       88.01       82.74      4.80 o 
 -10   0   6       16.24       18.03      2.11 o 
  -8   0   6       95.84      107.28      4.09 o 
  -6   0   6        8.12        7.52      1.09 o 
  -4   0   6      548.84      525.87      7.12 o 
  -2   0   6       82.69       82.88      2.79 o 
   0   0   6      132.49      134.65      2.76 o 
   2   0   6        0.20        0.42      1.02 o 
   4   0   6      167.87      170.20      5.18 o 
   6   0   6      533.65      575.94     10.89 o 
   8   0   6       51.44       52.02      4.24 o 
  10   0   6      315.86      342.73     10.81 o 
 -15   1   6        0.02        3.51      2.49 o 
 -14   1   6        5.94        5.06      2.60 o 
 -13   1   6        0.67        2.18      1.90 o 
 -12   1   6        0.41        3.95      1.95 o 
 -11   1   6        0.57        3.39      1.76 o 
 -10   1   6       27.76       24.77      2.42 o 
  -9   1   6       27.67       19.41      2.36 o 
  -8   1   6       64.27       61.38      3.19 o 
  -7   1   6       91.99       93.75      3.76 o 
  -6   1   6      834.41      894.02     10.54 o 
  -5   1   6     1042.89     1092.53     11.15 o 
  -4   1   6       33.86       31.04      2.01 o 
  -3   1   6       12.64       10.48      1.23 o 
  -2   1   6       16.54       16.28      1.53 o 
  -1   1   6       15.72       12.68      1.41 o 
   0   1   6       22.66       25.25      1.40 o 
   1   1   6        1.19       -0.80      1.19 o 
   2   1   6      105.77      104.75      3.70 o 
   3   1   6       70.54       73.70      3.45 o 
   4   1   6       17.28       19.54      2.15 o 
   5   1   6        5.41        6.26      1.79 o 
   6   1   6       45.31       47.38      3.37 o 
   7   1   6        0.58       -0.56      1.93 o 
   8   1   6        5.28        5.42      2.19 o 
   9   1   6        1.53        4.83      2.36 o 
  10   1   6        1.45        0.00      2.48 o 
 -15   2   6        0.17        2.81      2.03 o 
 -14   2   6        0.97        2.05      2.54 o 
 -13   2   6        9.98       14.01      2.82 o 
 -12   2   6       70.67       67.62      4.53 o 
 -11   2   6       59.26       52.90      4.02 o 
 -10   2   6        4.88        6.22      2.16 o 
  -9   2   6       21.25       23.28      3.10 o 
  -8   2   6      152.72      157.96      5.29 o 
  -7   2   6        8.29        3.80      1.75 o 
  -6   2   6      220.94      250.43      5.99 o 
  -5   2   6      142.85      151.03      4.50 o 
  -4   2   6       35.71       47.65      2.83 o 
  -3   2   6       93.19       93.11      3.54 o 
  -2   2   6       65.36       74.17      3.06 o 
  -1   2   6        3.10       12.95      1.67 o 
   0   2   6     1556.04     1668.74     49.42 o 
   1   2   6     2367.93     2440.25     18.41 o 
   2   2   6      310.71      313.12      6.89 o 
   3   2   6       20.98       14.11      2.29 o 
   4   2   6       43.57       48.94      3.28 o 
   5   2   6        0.01        1.65      1.65 o 
   6   2   6       43.20       43.25      3.35 o 
   7   2   6        1.35        1.20      2.07 o 
   8   2   6        0.65        8.13      1.80 o 
   9   2   6        2.93        2.17      2.17 o 
  10   2   6        0.66        3.18      2.42 o 
 -14   3   6       14.33       20.65      4.18 o 
 -13   3   6        8.74        9.43      2.87 o 
 -12   3   6       37.77       34.21      3.66 o 
 -11   3   6       57.08       60.54      4.79 o 
 -10   3   6      492.91      476.06     10.93 o 
  -9   3   6        0.01       -2.66      2.19 o 
  -8   3   6       68.87       78.71      4.04 o 
  -7   3   6        1.50        1.22      1.72 o 
  -6   3   6        0.01        0.00      1.48 o 
  -5   3   6       43.76       49.08      2.96 o 
  -4   3   6        0.36        1.30      1.30 o 
  -3   3   6       27.20       26.29      2.22 o 
  -2   3   6        5.99        3.97      1.53 o 
  -1   3   6       22.31       22.90      2.14 o 
   0   3   6      110.83      113.57      2.99 o 
   1   3   6      148.53      141.51      4.79 o 
   2   3   6      104.92      103.56      4.47 o 
   3   3   6        3.03        7.90      1.80 o 
   4   3   6       92.05       80.18      4.60 o 
   5   3   6       98.77       88.89      4.98 o 
   6   3   6        1.49        3.42      2.02 o 
   7   3   6        0.48       -0.65      2.18 o 
   8   3   6        2.79        2.39      2.16 o 
   9   3   6        2.98        1.82      2.79 o 
 -13   4   6        5.94       10.14      2.94 o 
 -12   4   6        3.45        4.57      2.64 o 
 -11   4   6       15.90        7.54      2.85 o 
 -10   4   6        5.22        7.89      2.57 o 
  -9   4   6       75.42       72.51      4.86 o 
  -8   4   6       11.80       13.04      2.75 o 
  -7   4   6       10.53       10.11      2.77 o 
  -6   4   6        4.17        1.20      2.27 o 
  -5   4   6       23.54       26.03      2.80 o 
  -4   4   6        7.17        4.96      2.15 o 
  -3   4   6       98.90      109.33      4.67 o 
  -2   4   6        1.85        2.76      1.64 o 
  -1   4   6       16.71       21.70      2.69 o 
   0   4   6      457.77      482.76     28.20 o 
   1   4   6       47.37       43.25      3.74 o 
   2   4   6       24.46       22.82      3.17 o 
   3   4   6       32.27       30.67      3.23 o 
   4   4   6       14.05       14.49      2.63 o 
   5   4   6       52.17       49.70      3.96 o 
   6   4   6       16.16       13.20      3.24 o 
   7   4   6        2.02       -2.21      2.58 o 
   8   4   6        4.54        6.62      2.53 o 
 -11   5   6        0.57       -3.23      2.55 o 
 -10   5   6        0.41        1.26      2.46 o 
  -9   5   6        7.52        8.35      2.67 o 
  -8   5   6       10.61        7.23      2.67 o 
  -7   5   6       82.24       86.21      5.11 o 
  -6   5   6      162.46      150.35      6.44 o 
  -5   5   6        5.05        2.60      2.41 o 
  -4   5   6       11.39       13.49      2.81 o 
  -3   5   6        0.01       -3.32      2.21 o 
  -2   5   6      152.39      169.04      6.58 o 
  -1   5   6       10.43       13.10      3.03 o 
   0   5   6       34.31       38.35      6.25 o 
   1   5   6       32.10       30.13      3.39 o 
   2   5   6        1.08        1.45      1.77 o 
   3   5   6        0.74       -2.59      2.12 o 
   4   5   6        4.42        3.49      2.45 o 
   5   5   6        1.40        1.23      2.68 o 
   6   5   6        2.57        7.05      2.52 o 
  -8   6   6        1.18        1.33      2.34 o 
  -7   6   6        2.52       -1.02      2.83 o 
  -6   6   6        1.77        1.49      2.43 o 
  -5   6   6        0.56        1.21      2.43 o 
  -4   6   6        5.66        4.51      2.54 o 
  -3   6   6        7.60        5.97      2.66 o 
  -2   6   6        2.57       -3.21      2.79 o 
  -1   6   6        0.08        1.85      1.90 o 
   0   6   6       12.10       15.73      2.05 o 
   1   6   6       11.96       12.24      2.85 o 
   2   6   6        1.05       -0.25      2.33 o 
   3   6   6        4.05        1.02      2.64 o 
   4   6   6        2.45       -1.09      2.62 o 
 -15   0   7       23.34       19.48      3.47 o 
 -13   0   7      158.23      166.64      6.98 o 
 -11   0   7       36.85       34.06      3.18 o 
  -9   0   7       42.43       45.24      3.03 o 
  -7   0   7       69.22       70.29      3.25 o 
  -5   0   7       39.65       41.75      2.39 o 
  -3   0   7      206.94      211.36      4.76 o 
  -1   0   7      584.21      560.43      7.76 o 
   1   0   7       76.50       84.75      3.36 o 
   3   0   7       35.30       38.42      2.79 o 
   5   0   7      397.17      397.16      9.05 o 
   7   0   7       21.24       20.78      2.80 o 
   9   0   7        1.17        3.18      2.62 o 
 -15   1   7       14.14       21.36      3.05 o 
 -14   1   7        8.73        7.51      2.92 o 
 -13   1   7        6.02        5.73      2.31 o 
 -12   1   7        4.52        8.82      1.92 o 
 -11   1   7        0.00       -2.99      1.99 o 
 -10   1   7       26.26       28.12      2.99 o 
  -9   1   7       15.98       15.04      2.14 o 
  -8   1   7        1.35        1.23      1.40 o 
  -7   1   7      189.82      193.57      5.63 o 
  -6   1   7      188.73      194.18      5.26 o 
  -5   1   7        0.11       -1.09      1.23 o 
  -4   1   7       24.22       29.67      2.12 o 
  -3   1   7        7.48        8.13      1.45 o 
  -2   1   7      192.28      200.70      4.86 o 
  -1   1   7      187.50      177.43      4.63 o 
   0   1   7       16.36       17.22      1.26 o 
   1   1   7        2.16        2.09      1.33 o 
   2   1   7       10.94       10.69      1.66 o 
   3   1   7       37.24       37.13      2.73 o 
   4   1   7       10.45        8.33      1.93 o 
   5   1   7        1.07        1.02      1.81 o 
   6   1   7       10.82        9.90      2.09 o 
   7   1   7       25.31       29.61      3.18 o 
   8   1   7       10.77        9.74      2.78 o 
   9   1   7        4.09        7.46      2.92 o 
  10   1   7        9.32       10.90      3.51 o 
 -15   2   7        5.14        1.69      3.08 o 
 -14   2   7        4.23        8.51      2.64 o 
 -13   2   7        5.57        6.25      2.37 o 
 -12   2   7        6.97        6.14      2.59 o 
 -11   2   7        0.24        3.29      2.06 o 
 -10   2   7      282.67      278.60      8.04 o 
  -9   2   7      546.81      530.28     10.50 o 
  -8   2   7      193.27      179.56      6.05 o 
  -7   2   7       45.49       44.94      3.06 o 
  -6   2   7       52.06       58.64      3.25 o 
  -5   2   7        9.92        5.15      1.83 o 
  -4   2   7     2607.27     3028.29     20.97 o 
  -3   2   7       92.03       92.98      3.71 o 
  -2   2   7       79.92       87.65      3.64 o 
  -1   2   7       26.85       33.72      2.56 o 
   0   2   7      394.98      426.33      6.38 o 
   1   2   7      733.47      732.57     10.70 o 
   2   2   7       43.89       40.26      3.16 o 
   3   2   7       47.46       44.11      3.25 o 
   4   2   7       14.90       12.66      2.40 o 
   5   2   7        1.16        5.09      1.64 o 
   6   2   7        3.82        4.76      2.12 o 
   7   2   7        0.94       -2.60      1.99 o 
   8   2   7        0.35        0.48      2.13 o 
   9   2   7        1.26       -4.35      2.90 o 
 -14   3   7        0.91       -4.42      3.34 o 
 -13   3   7       23.72       26.03      3.43 o 
 -12   3   7       17.97       12.46      3.04 o 
 -11   3   7       85.87       81.84      5.35 o 
 -10   3   7        0.25       -1.97      2.23 o 
  -9   3   7        3.79        5.11      2.03 o 
  -8   3   7        0.10        1.70      1.75 o 
  -7   3   7        6.87        6.86      2.03 o 
  -6   3   7       46.56       51.54      3.20 o 
  -5   3   7       70.91       67.51      3.70 o 
  -4   3   7       33.87       33.44      2.72 o 
  -3   3   7      169.81      176.83      5.41 o 
  -2   3   7       21.69       29.07      2.53 o 
  -1   3   7       49.96       58.85      3.27 o 
   0   3   7       58.12       55.98      2.94 o 
   1   3   7        0.32       -0.60      1.78 o 
   2   3   7       44.81       42.21      3.68 o 
   3   3   7      447.48      390.52      9.12 o 
   4   3   7       98.74       93.29      5.02 o 
   5   3   7       66.27       69.10      4.47 o 
   6   3   7        0.26        0.00      2.06 o 
   7   3   7      132.85      143.78      6.69 o 
   8   3   7        4.88        2.82      2.93 o 
 -13   4   7       18.10       26.50      3.70 o 
 -12   4   7        0.12       -0.26      2.42 o 
 -11   4   7        5.54        3.11      2.35 o 
 -10   4   7       44.35       43.81      4.37 o 
  -9   4   7      242.30      260.50      8.65 o 
  -8   4   7      374.54      380.77      9.98 o 
  -7   4   7       86.65       88.94      5.03 o 
  -6   4   7        3.45        3.58      2.12 o 
  -5   4   7       49.63       62.78      4.01 o 
  -4   4   7       45.66       54.74      3.42 o 
  -3   4   7       68.41       70.08      3.94 o 
  -2   4   7       18.27       19.54      2.44 o 
  -1   4   7      136.05      139.71      5.57 o 
   0   4   7      750.99      829.39     45.26 o 
   1   4   7      323.04      314.82      8.22 o 
   2   4   7        4.43        8.01      2.59 o 
   3   4   7        0.47       -0.59      2.07 o 
   4   4   7       10.35       10.68      2.93 o 
   5   4   7       13.04       13.67      3.00 o 
   6   4   7        1.80       -1.46      2.53 o 
   7   4   7       10.69       14.66      3.03 o 
 -11   5   7        0.43       -0.54      2.72 o 
 -10   5   7        4.97        9.50      2.83 o 
  -9   5   7       21.64       18.02      3.06 o 
  -8   5   7       10.73        9.73      3.41 o 
  -7   5   7        7.02       10.64      3.07 o 
  -6   5   7       70.70       67.69      4.97 o 
  -5   5   7       22.16       22.70      3.58 o 
  -4   5   7        2.99        3.88      2.19 o 
  -3   5   7       41.84       49.81      4.18 o 
  -2   5   7      117.86      131.07      5.99 o 
  -1   5   7        3.49        1.61      2.32 o 
   0   5   7       11.44        8.30      1.99 o 
   1   5   7       38.43       37.31      3.54 o 
   2   5   7        1.22       -1.32      2.02 o 
   4   5   7        0.90        1.48      1.82 o 
   5   5   7        0.48        1.04      2.19 o 
   6   5   7        0.01        1.66      2.15 o 
  -8   6   7        5.05        8.72      3.08 o 
  -7   6   7        0.08       -0.26      2.64 o 
  -6   6   7        0.35        3.31      2.18 o 
  -5   6   7        1.23        3.49      2.69 o 
  -4   6   7        2.80       -2.21      3.04 o 
  -3   6   7        1.72        3.82      2.53 o 
  -2   6   7        0.99        6.70      2.39 o 
  -1   6   7        0.22        5.31      2.19 o 
   0   6   7        0.92        4.31      2.59 o 
   1   6   7       11.66       10.84      2.97 o 
   2   6   7        0.03        3.12      2.38 o 
   3   6   7        4.79        7.02      2.83 o 
 -14   0   8       85.33       81.54      5.34 o 
 -12   0   8       26.43       22.15      3.01 o 
 -10   0   8       35.37       39.67      3.14 o 
  -8   0   8        0.57        1.27      1.12 o 
  -6   0   8       43.06       39.52      2.72 o 
  -4   0   8        5.06        3.94      1.17 o 
  -2   0   8       22.12       20.31      1.92 o 
   0   0   8      154.47      160.79      5.55 o 
   2   0   8       12.95       13.86      2.11 o 
   4   0   8      437.80      456.68      9.73 o 
   6   0   8        0.43        2.42      1.91 o 
   8   0   8        0.00       -0.97      2.32 o 
 -15   1   8        0.20       -2.18      2.47 o 
 -14   1   8        2.87        3.19      2.09 o 
 -13   1   8       40.98       42.19      3.90 o 
 -12   1   8       42.40       44.33      3.93 o 
 -11   1   8       10.97       11.07      2.38 o 
 -10   1   8        4.34        3.61      2.08 o 
  -9   1   8        0.06       -0.63      1.70 o 
  -8   1   8      106.58      109.62      4.50 o 
  -7   1   8      106.63       96.04      4.15 o 
  -6   1   8       16.69       19.44      2.05 o 
  -5   1   8        6.40        6.65      1.71 o 
  -4   1   8      133.86      122.62      4.28 o 
  -3   1   8     1029.07     1117.01     12.24 o 
  -2   1   8      920.29      977.82     11.40 o 
  -1   1   8        2.62        5.33      1.31 o 
   0   1   8        0.36        0.25      0.86 o 
   1   1   8        0.27        0.00      1.17 o 
   2   1   8        4.32        5.43      1.46 o 
   3   1   8        1.09        2.22      1.47 o 
   4   1   8        3.70        4.65      1.76 o 
   5   1   8        8.88        9.21      2.40 o 
   6   1   8        3.05        7.19      2.00 o 
   7   1   8        8.38        6.74      2.52 o 
   8   1   8        2.96        2.46      2.23 o 
   9   1   8        3.11        4.03      2.75 o 
 -14   2   8       10.31       13.04      3.40 o 
 -13   2   8       13.97       15.54      2.88 o 
 -12   2   8        5.19        4.11      2.32 o 
 -11   2   8        0.93        1.79      2.21 o 
 -10   2   8       27.79       31.41      3.58 o 
  -9   2   8      427.55      395.70      9.24 o 
  -8   2   8      214.18      210.78      6.54 o 
  -7   2   8        6.53        4.88      1.79 o 
  -6   2   8        8.95       10.64      2.16 o 
  -5   2   8        3.47        0.54      1.88 o 
  -4   2   8       16.68       18.20      2.47 o 
  -3   2   8        0.79        0.25      1.53 o 
  -2   2   8       59.35       72.02      3.47 o 
  -1   2   8        3.47        2.50      1.55 o 
   0   2   8      216.90      230.46     13.11 o 
   1   2   8        4.39        5.53      2.02 o 
   2   2   8       14.84       12.88      2.37 o 
   3   2   8       93.43       88.89      4.51 o 
   4   2   8       62.18       55.14      4.01 o 
   5   2   8        0.51        2.20      2.01 o 
   6   2   8        0.18        3.04      1.87 o 
   7   2   8        0.94        2.83      2.38 o 
   8   2   8        2.12       -1.54      2.52 o 
 -14   3   8        0.05        2.24      2.68 o 
 -13   3   8       15.07       16.00      3.55 o 
 -12   3   8       10.63       -2.82      3.15 o 
 -11   3   8       20.41       19.41      3.20 o 
 -10   3   8        7.45       11.16      2.49 o 
  -9   3   8        3.78        3.60      2.03 o 
  -8   3   8        0.61       -0.89      1.70 o 
  -7   3   8        1.39       -1.35      1.92 o 
  -6   3   8        1.96        1.61      1.70 o 
  -5   3   8        1.97        0.62      1.64 o 
  -4   3   8        1.09        0.76      1.66 o 
  -3   3   8        2.88        4.58      1.92 o 
  -2   3   8        3.59        6.26      1.96 o 
  -1   3   8       37.26       37.80      3.28 o 
   0   3   8       36.84       35.90      2.22 o 
   1   3   8        0.07       -3.48      2.48 o 
   2   3   8      998.52      971.52     14.63 o 
   3   3   8       84.24       70.09      4.93 o 
   4   3   8       29.19       23.63      3.17 o 
   5   3   8        1.78        2.62      2.21 o 
   6   3   8        9.23        8.49      3.27 o 
   7   3   8        8.20        6.62      3.14 o 
   8   3   8        4.01        0.83      3.20 o 
 -12   4   8        2.38        6.26      2.79 o 
 -11   4   8        5.43        5.37      2.72 o 
 -10   4   8        3.73        7.11      2.59 o 
  -9   4   8        4.21        8.22      2.56 o 
  -8   4   8       97.00       94.85      5.52 o 
  -7   4   8       23.70       27.81      3.24 o 
  -6   4   8        7.06       10.00      2.48 o 
  -5   4   8       58.48       56.96      4.17 o 
  -4   4   8       23.52       23.29      2.67 o 
  -3   4   8       38.02       41.29      3.45 o 
  -2   4   8       97.17      117.41      5.18 o 
  -1   4   8       95.95      106.28      5.43 o 
   0   4   8        5.34        4.80      2.04 o 
   1   4   8        5.10       10.97      2.38 o 
   2   4   8       20.24       17.34      3.02 o 
   3   4   8       49.14       36.35      3.81 o 
   4   4   8       18.56       21.65      3.17 o 
   5   4   8       22.20       16.92      2.91 o 
   6   4   8        0.42       -2.88      2.81 o 
 -10   5   8        0.10       -0.53      2.71 o 
  -9   5   8        1.09       -1.00      2.83 o 
  -8   5   8       85.60       76.70      5.64 o 
  -7   5   8      119.34      146.38      6.98 o 
  -6   5   8      126.92      133.72      6.47 o 
  -5   5   8        9.93        9.16      3.16 o 
  -4   5   8        0.01       -1.93      1.93 o 
  -3   5   8       20.26       27.87      3.37 o 
  -2   5   8       47.37       46.79      4.44 o 
  -1   5   8       67.90       72.27      4.84 o 
   0   5   8        0.05        1.91      1.36 o 
   1   5   8        0.28       -1.13      2.16 o 
   2   5   8        6.87        7.51      2.46 o 
   3   5   8        0.03       -2.45      2.27 o 
   4   5   8        0.00        3.69      2.45 o 
  -7   6   8        7.13        6.22      2.88 o 
  -6   6   8        2.22        6.07      2.49 o 
  -5   6   8       15.47       24.10      3.14 o 
  -4   6   8        6.49        9.22      3.20 o 
  -3   6   8        1.05        2.50      2.78 o 
  -2   6   8        0.00       -1.76      2.44 o 
  -1   6   8        3.58        3.55      2.80 o 
   0   6   8       11.76       12.87      2.37 o 
   1   6   8        5.91        3.46      2.85 o 
 -15   0   9        3.42        3.55      2.33 o 
 -13   0   9        1.23        2.94      2.16 o 
 -11   0   9        0.54        4.20      1.46 o 
  -9   0   9       96.93      100.03      4.46 o 
  -7   0   9       29.95       30.69      2.54 o 
  -5   0   9       15.10       14.37      1.90 o 
  -3   0   9       14.67       12.39      1.72 o 
  -1   0   9      278.73      288.94      6.63 o 
   1   0   9       23.36       22.56      2.20 o 
   3   0   9       21.94       21.47      2.83 o 
   5   0   9       31.67       25.89      3.21 o 
   7   0   9        6.35        9.42      2.81 o 
 -15   1   9        0.51        1.11      2.59 o 
 -14   1   9        1.89       -2.25      2.63 o 
 -13   1   9       12.75       13.56      2.97 o 
 -12   1   9       14.38       12.06      2.77 o 
 -11   1   9      193.84      185.46      6.98 o 
 -10   1   9       26.00       25.59      2.88 o 
  -9   1   9        4.57        3.85      2.24 o 
  -8   1   9       65.75       62.72      4.03 o 
  -7   1   9      342.05      332.65      7.81 o 
  -6   1   9       35.26       37.06      2.77 o 
  -5   1   9        0.19        0.13      1.37 o 
  -4   1   9        6.45        6.22      1.89 o 
  -3   1   9       29.20       22.49      2.53 o 
  -2   1   9       10.87       14.96      1.98 o 
  -1   1   9        1.36        3.79      1.58 o 
   0   1   9       77.13       67.02      2.59 o 
   1   1   9        0.63       -0.15      1.68 o 
   2   1   9        0.03        0.80      1.30 o 
   3   1   9        1.51        3.01      1.78 o 
   4   1   9        0.02        0.96      1.74 o 
   5   1   9       26.23       27.21      3.52 o 
   6   1   9       37.23       30.69      3.69 o 
   7   1   9        1.59       -0.49      2.59 o 
   8   1   9        3.10        0.27      2.79 o 
 -14   2   9        1.17       -0.53      2.49 o 
 -13   2   9        0.03        2.17      2.25 o 
 -12   2   9       20.57       16.94      3.48 o 
 -11   2   9      153.86      149.50      6.62 o 
 -10   2   9       66.01       64.53      4.93 o 
  -9   2   9        9.90        7.34      2.77 o 
  -8   2   9       41.66       44.96      3.44 o 
  -7   2   9       69.88       68.06      3.96 o 
  -6   2   9       39.94       45.43      3.25 o 
  -5   2   9      280.24      316.51      7.62 o 
  -4   2   9       15.58       17.72      2.20 o 
  -3   2   9       12.43       11.91      2.08 o 
  -2   2   9        1.46        0.29      1.74 o 
  -1   2   9        1.76        0.59      1.72 o 
   0   2   9       15.91       15.31      1.63 o 
   1   2   9        2.76        1.63      1.98 o 
   2   2   9        7.70        8.82      2.41 o 
   3   2   9        1.26        1.11      2.12 o 
   4   2   9       27.45       28.45      3.24 o 
   5   2   9        0.17        0.22      1.87 o 
   6   2   9        3.23        3.08      2.54 o 
   7   2   9        0.72       -0.26      2.65 o 
 -13   3   9        1.51        4.15      2.43 o 
 -12   3   9        4.17        9.41      2.47 o 
 -11   3   9        6.44        8.11      2.59 o 
 -10   3   9        1.29        1.27      2.00 o 
  -9   3   9        3.78        4.96      2.24 o 
  -8   3   9        0.19        2.63      1.86 o 
  -7   3   9        7.64        7.70      2.02 o 
  -6   3   9       13.15       15.18      2.69 o 
  -5   3   9        4.71        5.54      1.86 o 
  -4   3   9        2.30        0.00      2.15 o 
  -3   3   9       14.75       17.00      2.30 o 
  -2   3   9       36.32       39.34      3.26 o 
  -1   3   9        0.89        4.02      1.93 o 
   0   3   9        1.03        0.00      2.17 o 
   1   3   9      449.65      426.58     10.03 o 
   2   3   9      200.41      177.77      7.63 o 
   3   3   9       37.72       34.46      4.15 o 
   4   3   9        4.29        6.45      2.54 o 
   5   3   9        1.17        2.14      2.06 o 
   6   3   9       10.42       11.50      3.03 o 
   7   3   9        6.94        7.97      3.22 o 
 -11   4   9        2.24        0.75      2.72 o 
 -10   4   9       41.41       43.68      4.14 o 
  -9   4   9       26.97       27.47      3.75 o 
  -8   4   9        2.61        1.07      2.62 o 
  -7   4   9       66.86       62.75      4.62 o 
  -6   4   9       50.97       39.01      4.03 o 
  -5   4   9       38.94       39.53      3.67 o 
  -4   4   9       10.31        9.86      2.34 o 
  -3   4   9        0.06        1.32      2.02 o 
  -2   4   9       18.11       16.79      2.98 o 
  -1   4   9       93.35       91.02      5.20 o 
   0   4   9        8.54       10.71      2.09 o 
   1   4   9        0.16       -0.63      2.53 o 
   2   4   9        0.27       -3.06      2.71 o 
   3   4   9        3.46        3.67      2.62 o 
   4   4   9       41.42       41.79      4.09 o 
   5   4   9       34.73       31.44      4.19 o 
 -10   5   9        8.80       17.31      2.78 o 
  -9   5   9        0.90       -4.73      3.16 o 
  -8   5   9       13.26        9.44      3.72 o 
  -7   5   9       36.60       40.82      4.49 o 
  -6   5   9       46.52       54.76      4.66 o 
  -5   5   9        0.98       -1.15      2.46 o 
  -4   5   9        0.93        0.45      2.39 o 
  -3   5   9        0.05        0.44      2.39 o 
  -2   5   9        9.46       12.55      2.76 o 
  -1   5   9        0.01        0.68      1.97 o 
   0   5   9       20.40       23.37      3.00 o 
   1   5   9        0.36       -2.42      2.46 o 
   2   5   9        1.80        0.75      2.79 o 
   3   5   9        0.32       -4.20      2.83 o 
  -6   6   9        3.91        0.00      3.29 o 
  -5   6   9       11.32        8.92      3.14 o 
  -4   6   9        5.91        8.59      3.18 o 
  -3   6   9        5.83        6.03      3.45 o 
  -2   6   9        4.53        7.66      2.88 o 
  -1   6   9       22.91       26.77      3.57 o 
 -14   0  10        1.53        1.27      2.39 o 
 -12   0  10        2.57        4.75      2.23 o 
 -10   0  10       57.31       57.51      4.23 o 
  -8   0  10        0.00        2.79      1.20 o 
  -6   0  10       34.81       24.46      2.75 o 
  -4   0  10       27.58       26.59      2.39 o 
  -2   0  10       97.54       95.45      4.46 o 
   0   0  10      152.29      153.92      4.09 o 
   2   0  10       20.78       20.12      2.59 o 
   4   0  10        3.50        3.33      2.02 o 
   6   0  10       18.51       20.94      3.44 o 
 -15   1  10        0.53       -4.34      2.89 o 
 -14   1  10        1.75        1.28      2.16 o 
 -13   1  10       36.18       33.24      3.78 o 
 -12   1  10        1.05        3.08      2.18 o 
 -11   1  10       17.54       14.90      2.97 o 
 -10   1  10       51.81       55.99      4.47 o 
  -9   1  10      259.14      258.15      7.85 o 
  -8   1  10      317.07      313.69      8.49 o 
  -7   1  10        3.86        3.20      2.19 o 
  -6   1  10        8.74        6.47      2.30 o 
  -5   1  10       12.24       11.86      2.15 o 
  -4   1  10      129.21      148.22      5.25 o 
  -3   1  10       46.31       45.42      3.26 o 
  -2   1  10       32.43       34.21      2.90 o 
  -1   1  10       62.10       61.05      3.68 o 
   0   1  10        3.26        3.34      1.53 o 
   1   1  10        6.22        8.99      1.94 o 
   2   1  10       21.19       18.59      2.62 o 
   3   1  10        0.15        0.20      1.94 o 
   4   1  10        0.14        0.64      1.60 o 
   5   1  10       17.12       13.50      3.21 o 
   6   1  10       43.70       46.75      4.18 o 
   7   1  10       12.86        9.89      3.35 o 
 -14   2  10        2.10        4.63      2.89 o 
 -13   2  10       28.56       34.03      3.98 o 
 -12   2  10        0.18        2.31      2.24 o 
 -11   2  10       38.45       40.73      3.68 o 
 -10   2  10      109.30       94.23      5.57 o 
  -9   2  10        0.03        2.28      2.03 o 
  -8   2  10       15.52       15.85      2.56 o 
  -7   2  10        6.75        6.36      2.15 o 
  -6   2  10        0.08        0.83      1.86 o 
  -5   2  10      117.53      112.56      4.87 o 
  -4   2  10       11.68        9.81      2.27 o 
  -3   2  10        0.02       -2.05      1.93 o 
  -2   2  10       27.53       28.28      2.77 o 
  -1   2  10        0.81       -1.32      1.97 o 
   0   2  10       41.86       44.86      4.87 o 
   1   2  10       31.63       32.65      3.26 o 
   2   2  10       30.81       23.62      3.41 o 
   3   2  10       23.86       24.12      3.27 o 
   4   2  10       10.61        7.60      2.72 o 
   5   2  10       16.20       16.33      3.29 o 
   6   2  10        2.72        2.32      2.24 o 
 -13   3  10        0.42       -2.67      2.56 o 
 -12   3  10        0.36       -1.75      2.43 o 
 -11   3  10        1.96        5.38      2.28 o 
 -10   3  10       12.48       13.02      3.00 o 
  -9   3  10        3.61        4.81      1.76 o 
  -8   3  10        3.20        5.78      1.88 o 
  -7   3  10        1.44        0.77      2.03 o 
  -6   3  10        0.01       -2.23      1.98 o 
  -5   3  10        0.16        2.19      1.89 o 
  -4   3  10      302.92      318.07      8.38 o 
  -3   3  10      141.14      155.23      6.03 o 
  -2   3  10        1.72        2.16      2.02 o 
  -1   3  10       25.19       27.70      3.29 o 
   0   3  10      497.07      512.89     14.56 o 
   1   3  10       41.75       42.50      4.51 o 
   2   3  10      244.25      238.00      8.13 o 
   3   3  10        4.80       -0.45      2.92 o 
   4   3  10        0.11       -1.45      2.30 o 
   5   3  10        0.05       -3.62      2.81 o 
   6   3  10        4.32        6.92      3.04 o 
 -12   4  10        7.98       11.84      3.10 o 
 -11   4  10        0.01        2.86      2.19 o 
 -10   4  10        8.96        9.62      3.11 o 
  -9   4  10        8.27        9.89      3.05 o 
  -8   4  10        6.26        6.78      2.98 o 
  -7   4  10        4.86        5.67      2.74 o 
  -6   4  10       44.72       33.00      4.07 o 
  -5   4  10       36.58       33.91      3.77 o 
  -4   4  10        1.75        4.36      2.36 o 
  -3   4  10        0.01        1.02      1.92 o 
  -2   4  10       13.74       12.80      2.96 o 
  -1   4  10        0.63        0.00      2.31 o 
   0   4  10        0.01       -2.40      1.60 o 
   1   4  10       25.39       22.18      3.52 o 
   2   4  10       30.93       29.59      4.21 o 
   3   4  10       54.29       39.81      4.83 o 
   4   4  10       23.52       20.14      3.81 o 
  -9   5  10       43.13       44.11      4.63 o 
  -8   5  10       88.38       83.97      6.27 o 
  -7   5  10       90.81       95.58      6.24 o 
  -6   5  10        5.49        2.46      3.06 o 
  -5   5  10        1.37        4.62      2.80 o 
  -4   5  10        3.75        5.80      2.51 o 
  -3   5  10        0.71        1.66      2.40 o 
  -2   5  10        1.20        1.68      2.57 o 
  -1   5  10        1.78        2.44      2.65 o 
   0   5  10        0.00        1.28      1.64 o 
   1   5  10        0.66        2.07      2.04 o 
   2   5  10        2.86       -3.77      3.21 o 
 -13   0  11       10.57       11.17      2.89 o 
 -11   0  11        1.14        2.11      2.41 o 
  -9   0  11       83.19       76.01      4.70 o 
  -7   0  11      604.62      623.96     11.49 o 
  -5   0  11       41.52       35.05      3.48 o 
  -3   0  11      495.30      491.90      9.96 o 
  -1   0  11      225.11      218.38      6.93 o 
   1   0  11        0.96       -1.67      2.06 o 
   3   0  11        0.70        3.66      1.96 o 
   5   0  11        0.17        0.99      2.32 o 
 -14   1  11       51.40       51.69      4.84 o 
 -13   1  11        1.33        1.97      2.20 o 
 -12   1  11       19.77       21.15      3.25 o 
 -11   1  11        1.22        1.29      2.41 o 
 -10   1  11       34.25       30.73      3.72 o 
  -9   1  11      244.20      216.08      7.63 o 
  -8   1  11      258.83      253.43      7.86 o 
  -7   1  11       33.74       36.01      3.59 o 
  -6   1  11        0.43       -2.55      2.10 o 
  -5   1  11        5.74        3.50      1.66 o 
  -4   1  11        4.75        1.00      2.30 o 
  -3   1  11        8.31        9.99      2.31 o 
  -2   1  11       38.23       34.31      3.02 o 
  -1   1  11       22.40       23.32      2.48 o 
   0   1  11        2.96        3.80      1.29 o 
   1   1  11        2.94        5.31      2.06 o 
   2   1  11        1.89        3.82      1.85 o 
   3   1  11        1.42        0.88      2.32 o 
   4   1  11        2.24        0.00      2.15 o 
   5   1  11       16.84       23.89      3.47 o 
   6   1  11        0.56       -2.97      2.82 o 
 -14   2  11        5.84        6.18      2.81 o 
 -13   2  11        3.75       -4.01      2.67 o 
 -12   2  11        8.36       12.29      2.67 o 
 -11   2  11       11.18        7.01      2.78 o 
 -10   2  11       21.95       26.04      3.32 o 
  -9   2  11        0.62       -2.91      1.94 o 
  -8   2  11        2.25        0.39      2.29 o 
  -7   2  11        2.70        3.35      2.04 o 
  -6   2  11        0.01        0.73      1.70 o 
  -5   2  11        0.03       -0.36      1.43 o 
  -4   2  11        0.21       -1.42      1.61 o 
  -3   2  11       31.55       37.55      3.26 o 
  -2   2  11        3.18        1.25      2.11 o 
  -1   2  11       24.87       23.58      2.94 o 
   0   2  11        0.12        1.73      1.46 o 
   1   2  11        1.19        1.21      2.36 o 
   2   2  11      107.80      113.25      5.68 o 
   3   2  11      105.75      108.62      6.19 o 
   4   2  11        0.57       -1.47      2.69 o 
   5   2  11        2.69        4.73      2.65 o 
 -13   3  11        8.37       16.82      3.11 o 
 -12   3  11        4.47        0.78      2.66 o 
 -11   3  11        0.00        3.67      2.20 o 
 -10   3  11        0.63       -1.39      2.34 o 
  -9   3  11        1.58        1.99      2.20 o 
  -8   3  11        4.58        2.76      2.34 o 
  -7   3  11       29.78       30.03      3.28 o 
  -6   3  11        3.44        6.42      2.37 o 
  -5   3  11       16.85       13.66      2.85 o 
  -4   3  11       15.26       19.73      2.85 o 
  -3   3  11      118.40      121.79      5.71 o 
  -2   3  11        1.57       -1.38      2.21 o 
  -1   3  11       21.35       20.30      3.68 o 
   0   3  11       10.39        8.42      2.58 o 
   1   3  11       20.76       19.35      3.72 o 
   2   3  11        0.07       -1.38      2.47 o 
   3   3  11       85.44       78.84      5.24 o 
   4   3  11        3.60        1.06      2.72 o 
 -11   4  11        3.00        2.16      2.99 o 
 -10   4  11        3.96        9.03      2.67 o 
  -9   4  11        0.00       -0.74      2.81 o 
  -8   4  11        4.59        3.11      2.63 o 
  -7   4  11        5.15        4.87      2.09 o 
  -6   4  11        0.27       -2.50      2.68 o 
  -5   4  11        0.71        1.12      2.32 o 
  -4   4  11        2.59        4.03      2.39 o 
  -3   4  11        8.93        9.91      2.88 o 
  -2   4  11       15.64       18.11      3.31 o 
  -1   4  11       21.30       20.82      3.28 o 
   0   4  11        2.59        5.07      1.94 o 
   1   4  11        9.41        5.64      3.00 o 
   2   4  11       52.04       52.36      4.49 o 
   3   4  11       67.89       56.30      5.27 o 
  -8   5  11       25.82       26.96      4.09 o 
  -7   5  11        4.44        6.37      3.44 o 
  -6   5  11        3.83        1.82      2.94 o 
  -5   5  11        0.17        5.68      2.42 o 
  -4   5  11        0.30        1.29      2.51 o 
  -3   5  11        6.35       15.43      2.98 o 
  -2   5  11        1.23        1.79      2.75 o 
  -1   5  11        3.57        2.35      2.90 o 
   0   5  11        0.83        0.23      1.81 o 
 -14   0  12        1.89        1.90      2.41 o 
 -12   0  12        2.38        5.23      2.58 o 
 -10   0  12       92.06       73.48      5.22 o 
  -8   0  12       83.21       73.34      5.10 o 
  -6   0  12      479.20      467.32     10.55 o 
  -4   0  12        3.60        5.25      2.12 o 
  -2   0  12       87.53       94.06      5.20 o 
   0   0  12       31.02       26.87      2.14 o 
   2   0  12        0.42       -3.42      2.28 o 
   4   0  12        0.06        2.03      2.19 o 
 -14   1  12        0.21        1.92      2.71 o 
 -13   1  12        9.62        8.23      2.98 o 
 -12   1  12        1.16       -0.48      2.75 o 
 -11   1  12       25.62       15.94      3.60 o 
 -10   1  12       60.31       61.73      4.51 o 
  -9   1  12        4.25        6.37      3.07 o 
  -8   1  12        0.42       -0.79      2.48 o 
  -7   1  12       51.75       59.44      4.18 o 
  -6   1  12       33.85       30.29      3.58 o 
  -5   1  12        6.55        4.07      2.42 o 
  -4   1  12        8.44        8.51      2.47 o 
  -3   1  12        1.98       -0.55      1.87 o 
  -2   1  12        0.57        0.94      1.70 o 
  -1   1  12       31.36       32.27      3.44 o 
   0   1  12       31.34       29.81      2.70 o 
   1   1  12        0.01        1.69      2.33 o 
   2   1  12        4.16        5.58      2.39 o 
   3   1  12        3.85        5.08      2.75 o 
   4   1  12       31.49       31.99      4.22 o 
   5   1  12        0.57        0.00      2.53 o 
 -13   2  12       10.35        6.97      3.50 o 
 -12   2  12       40.04       39.94      4.31 o 
 -11   2  12       24.13       29.84      3.55 o 
 -10   2  12        3.96        7.48      2.58 o 
  -9   2  12        0.49       -0.22      2.30 o 
  -8   2  12        0.00        1.88      2.14 o 
  -7   2  12        0.01        2.43      1.64 o 
  -6   2  12        3.82        0.99      2.05 o 
  -5   2  12        1.34        1.18      2.31 o 
  -4   2  12        3.72        0.98      2.30 o 
  -3   2  12        1.94        3.88      1.80 o 
  -2   2  12        0.17        3.96      1.84 o 
  -1   2  12        0.01        1.02      2.34 o 
   0   2  12        4.78        4.76      1.95 o 
   1   2  12        7.81        9.35      2.83 o 
   2   2  12        3.13        3.75      3.07 o 
   3   2  12       39.19       44.37      4.74 o 
   4   2  12        6.60        8.07      2.87 o 
 -12   3  12        8.49       10.29      3.41 o 
 -11   3  12        0.04       -3.85      2.71 o 
 -10   3  12       10.37       13.74      3.08 o 
  -9   3  12        3.14        2.59      2.50 o 
  -8   3  12        2.03        3.19      2.03 o 
  -7   3  12        3.96        4.87      2.28 o 
  -6   3  12       66.05       64.19      4.62 o 
  -5   3  12        0.54        3.23      2.01 o 
  -4   3  12       28.46       32.32      3.88 o 
  -3   3  12        3.88        5.53      2.57 o 
  -2   3  12        0.48        2.38      2.04 o 
  -1   3  12       26.75       25.39      4.08 o 
   0   3  12       42.01       46.91      5.72 o 
   1   3  12        6.25        5.54      3.00 o 
   2   3  12        1.47        0.25      2.71 o 
   3   3  12        2.56        6.91      2.86 o 
 -10   4  12        0.67        0.81      2.35 o 
  -9   4  12        0.93       -1.31      2.88 o 
  -8   4  12        1.12        1.27      2.31 o 
  -7   4  12        4.49       -0.74      2.87 o 
  -6   4  12        0.15       -1.95      2.36 o 
  -5   4  12       17.28       15.70      3.12 o 
  -4   4  12        0.04        2.66      1.95 o 
  -3   4  12        0.85        2.86      2.10 o 
  -2   4  12        0.02       -2.66      2.73 o 
  -1   4  12       15.95       14.14      3.72 o 
   0   4  12        1.28        0.35      2.43 o 
   1   4  12       15.98        7.19      3.77 o 
  -6   5  12        4.60        4.70      3.38 o 
  -5   5  12        2.24        5.22      2.62 o 
  -4   5  12        0.12        4.94      2.33 o 
 -13   0  13        8.06        7.46      3.61 o 
 -11   0  13        9.06        8.10      2.90 o 
  -9   0  13      221.31      221.24      8.33 o 
  -7   0  13        6.42        2.46      3.37 o 
  -5   0  13        1.94        2.00      2.54 o 
  -3   0  13       81.83       85.54      4.90 o 
  -1   0  13       11.58       11.83      2.70 o 
   1   0  13        0.50        0.69      1.83 o 
   3   0  13        4.42        5.52      2.61 o 
 -13   1  13        4.44        6.48      2.88 o 
 -12   1  13        1.76        2.55      2.77 o 
 -11   1  13        8.88        4.35      3.02 o 
 -10   1  13       31.60       30.01      3.78 o 
  -9   1  13       61.75       54.13      5.06 o 
  -8   1  13       15.44       12.00      3.12 o 
  -7   1  13        1.59        3.76      2.66 o 
  -6   1  13        4.23        1.85      2.64 o 
  -5   1  13        2.07        4.29      2.09 o 
  -4   1  13        8.80        8.41      2.74 o 
  -3   1  13        1.23       -3.25      2.35 o 
  -2   1  13        4.88        3.75      2.28 o 
  -1   1  13        4.97        6.45      1.97 o 
   0   1  13        9.03       10.21      1.97 o 
   1   1  13       22.68       22.73      3.55 o 
   2   1  13        1.92        5.67      2.33 o 
   3   1  13       12.03        5.87      3.62 o 
 -12   2  13        0.21       -0.27      2.67 o 
 -11   2  13        3.77        4.05      2.95 o 
 -10   2  13        4.88        6.05      2.79 o 
  -9   2  13        0.68        1.16      2.27 o 
  -8   2  13        9.22        4.96      2.80 o 
  -7   2  13        0.70       -1.76      2.51 o 
  -6   2  13        1.42        0.43      2.08 o 
  -5   2  13        0.01       -1.08      2.31 o 
  -4   2  13       14.05       15.58      3.00 o 
  -3   2  13        6.93        5.57      2.48 o 
  -2   2  13        0.12        2.41      2.07 o 
  -1   2  13        3.89        4.97      2.58 o 
   0   2  13       58.93       63.40      3.65 o 
   1   2  13      122.07      112.12      6.87 o 
   2   2  13       17.07       14.17      4.42 o 
 -11   3  13        0.09        5.15      2.41 o 
 -10   3  13        4.40        3.12      2.47 o 
  -9   3  13        6.68        3.77      2.98 o 
  -8   3  13        2.56        2.20      2.57 o 
  -7   3  13        0.81        0.48      1.88 o 
  -6   3  13       17.22       14.13      3.56 o 
  -5   3  13       75.65       73.89      5.25 o 
  -4   3  13        0.00       -3.52      2.67 o 
  -3   3  13        1.74        2.33      2.03 o 
  -2   3  13        0.32        0.95      2.30 o 
  -1   3  13        1.75        3.41      2.26 o 
   0   3  13        0.70        1.29      1.87 o 
   1   3  13        3.68        0.53      2.91 o 
  -9   4  13        0.00        1.94      2.27 o 
  -8   4  13        1.11       -0.54      2.86 o 
  -7   4  13        1.60        3.70      2.70 o 
  -6   4  13        0.30       -0.52      2.37 o 
  -5   4  13        0.74        0.78      2.66 o 
  -4   4  13       13.82       13.83      3.37 o 
  -3   4  13       15.09       13.42      3.26 o 
  -2   4  13       11.81        6.04      3.01 o 
  -1   4  13        1.69        2.69      2.77 o 
 -12   0  14       24.42       30.40      3.92 o 
 -10   0  14       16.13       12.45      3.35 o 
  -8   0  14      679.56      671.74     14.36 o 
  -6   0  14        0.05       -0.89      2.89 o 
  -4   0  14        2.73        6.69      2.44 o 
  -2   0  14        0.71        3.18      1.87 o 
   0   0  14        0.16        1.44      1.95 o 
   2   0  14        0.17        0.27      2.47 o 
 -12   1  14        0.22       -0.81      3.00 o 
 -11   1  14        1.87        3.09      2.53 o 
 -10   1  14       10.19       13.62      2.92 o 
  -9   1  14        3.29        0.24      3.00 o 
  -8   1  14        0.12        0.70      2.58 o 
  -7   1  14       27.53       30.80      3.85 o 
  -6   1  14       39.75       39.96      4.23 o 
  -5   1  14        1.08        4.28      2.28 o 
  -4   1  14        7.60        7.03      2.73 o 
  -3   1  14       21.51       14.19      3.68 o 
  -2   1  14       10.16       10.61      2.92 o 
  -1   1  14       25.37       27.85      3.80 o 
   0   1  14        1.92        2.50      2.10 o 
   1   1  14        0.10        0.00      2.83 o 
 -11   2  14        2.62        1.61      3.02 o 
 -10   2  14        1.14        0.26      2.55 o 
  -9   2  14        0.63        0.75      2.41 o 
  -8   2  14        1.29        4.39      2.31 o 
  -7   2  14        0.03        0.72      2.52 o 
  -6   2  14        5.19        4.50      2.67 o 
  -5   2  14        9.87        9.68      3.11 o 
  -4   2  14       17.47       17.60      3.37 o 
  -3   2  14       31.86       31.88      4.07 o 
  -2   2  14        0.41        2.41      2.34 o 
  -1   2  14        0.34        3.73      2.55 o 
   0   2  14        0.00        0.04      1.94 o 
   1   2  14       12.94       10.78      3.94 o 
 -10   3  14        0.00       -1.38      2.97 o 
  -9   3  14        0.00       -2.42      2.59 o 
  -8   3  14        1.04        2.62      2.46 o 
  -7   3  14        0.77        4.12      2.42 o 
  -6   3  14        0.54        1.53      2.86 o 
  -5   3  14        5.80        0.51      2.88 o 
  -4   3  14        0.58       -0.26      2.50 o 
  -3   3  14        0.24       -1.78      2.55 o 
  -2   3  14        1.78        3.37      2.12 o 
  -1   3  14        0.41       -0.27      2.52 o 
 -11   0  15       12.25        7.34      3.23 o 
  -9   0  15        0.20        0.76      2.89 o 
  -7   0  15        0.00        3.43      2.84 o 
  -5   0  15        8.12        8.54      2.86 o 
  -3   0  15        1.58        3.01      2.74 o 
  -1   0  15        0.31        3.88      2.42 o 
 -11   1  15        0.01       -2.75      2.56 o 
 -10   1  15        1.03        2.13      2.38 o 
  -9   1  15        0.59       -1.29      2.84 o 
  -8   1  15        2.68        0.76      3.31 o 
  -7   1  15       54.65       60.79      5.13 o 
  -6   1  15       86.06       87.42      5.55 o 
  -5   1  15       20.56       13.86      3.55 o 
  -4   1  15        1.33        2.00      2.47 o 
  -3   1  15        3.39        2.98      3.04 o 
  -2   1  15       18.05       10.69      3.95 o 
  -1   1  15        2.63        2.89      2.86 o 
 -10   2  15        0.95        1.38      2.43 o 
  -9   2  15        1.83       -1.62      2.72 o 
  -8   2  15        1.19        0.26      2.68 o 
  -7   2  15        6.35        9.35      2.98 o 
  -6   2  15        8.21       10.33      2.88 o 
  -5   2  15       26.33       28.18      3.96 o 
  -4   2  15        4.45        6.52      3.33 o 
  -3   2  15        1.99        2.85      3.10 o 
  -2   2  15        0.09        4.77      2.60 o 
  -6   3  15        0.05        1.93      2.64 o 
  -5   3  15        0.19        0.28      2.55 o 
  -8   0  16        1.45        2.16      2.84 o 
  -6   0  16        7.14       14.67      3.47 o 
  -4   0  16        0.69        3.52      2.01 o 
  -8   1  16       10.85       14.28      3.78 o 
  -7   1  16        0.49       -0.81      3.55 o 
  -6   1  16       12.34       16.49      3.81 o 
  -5   1  16        0.60       -0.54      2.79 o 
  -4   1  16        1.90        1.37      2.99 o 
                                                 
